# Supplementary material for: A review of Coelostegus prothales Carroll and Baird, 1972 from the Upper Carboniferous of the Czech Republic and the interrelationships of basal eureptiles
Source: PLoS One. 2023 Sep 21;18(9):e0291687. doi: 10.1371/journal.pone.0291687 (PMC10513281; doi:10.1371/journal.pone.0291687)
Supplement: S2 Appendix — PAUP-readable nexus format after inclusion of Coelostegus. (TXT) [file pone.0291687.s002.txt]

#NEXUS

BEGIN TAXA;
	TITLE Taxa;
	DIMENSIONS NTAX=126;
	TAXLABELS
		Seymouria Limnoscelis_paludis Orobates_pabsti Diadectes Eothyris_parkeyi Oedaleops_campi Martensius_bromackerensis Casea_broilii Ennatosaurus_tecton Oromycter_dolesorum Euromycter_rutenus Cotylorhynchus Vaughnictis_smithae Archaeovenator_hamiltonensis Mesenosaurus_romeri Mesenosaurus_efremovi Mycterosaurus_longiceps Heleosaurus_scholtzi Aerosaurus_wellesi Varanodon_agilis Varanops_brevirostris Ophiacodon_uniformis Ophiacodon_retroversus Varanosaurus_acutirostris Ianthodon_schultzei Echinerpeton_intermedium Glaucosaurus_megalops Ianthasaurus_hardestiorum Edaphosaurus_boanerges Gordodon_kraineri Lupeosaurus_kayi Haptodus_garnettensis Palaeohatteria_longicaudata Tetraceratops_insignis Secodontosaurus_obtusidens Dimetrodon_limbatus Dimetrodon_milleri Sphenacodon_ferocior Sphenacodon_ferox Protorothyris_archeri Petrolacosaurus_kansensis Araeoscelis Euconcordia_cunninghami Protocaptorhinus_pricei Captorhinus_aguti Labidosaurus_hamatus Feeserpeton_oklahomensis Acleistorhinus_pteroticus Delorhynchus_cifelli Mesosaurus_tenuidens Microleter_mckinzieorum Australothyris_smithi Milleretta_rubidgei Milleropsis_pricei Owenetta_kitchingorum Barasaurus_besairiei Procolophon_trigoniceps Macroleter_poezicus Deltavjatia_vjatkensis Pareiasuchus_nasicornis Claudiosaurus_germaini Youngina_capensis Hovasaurus_boulei Acerosodontosaurus_piveteaui Saurosternon_bainii Eunotosaurus_africanus Pappochelys_rosinae Proganochelys_queensdedti Odontochelys_semitestacea Kayentachelys_aprix Coelurosauravus Protorosaurus_speneri Macrocnemus Tanystropheus_longobardicus Langobardisaurus_pandolfii Megalancosaurus_preonensis Kuehneosaurus_latus Icarosaurus_siefkeri Hupehsuchus_nanchangensis Chaohusaurus Parvinatator_wapitiensis Gulosaurus_helmi Utatsusaurus_hataii Mixosaurus_panxianensis Askeptosaurus_italicus Xinpusaurus_kohi Endennasaurus_acutirostris Wumengosaurus_delicatomandibularis Serpianosaurus_mirigioliensis Lariosaurus_calcagnii Pistosaurus_longaevus Largocephalosaurus_qianensis Sinosaurosphargis_yunguiensis Placodus_gigas Cyamodus_hildegardis Azendhosaurus_madagascariensis Trilophosaurus_buettneri Mesosuchus_browni Howesia_browni Teyumbaita_sulcognathus Hyperodapedon Prolacerta_broomi Proterosuchus Euparkeria_capensis Erythrosuchus_africanus Taytalura__alcoberi Sophineta_cracoviensis Gephyrosaurus_bridensis Diphydontosaurus_avonis Planocephalosaurus_robinsonae Clevosaurus_hudsoni Clevosaurus_brasiliensis Palaeopleurosaurus_posidoniae Pleurosaurus Kallimodon_pulchellus Priosphenodon_avelasi Sphenodon_punctatus Megachirella_wachtleri Marmoretta_oxoniensis Huehuecuetzpalli_mixtecus Eichstaettisaurus_schroederi Gobekko_cretacicus Dactylocnemis_pacificus Gekko_gecko Coleonyx_variegatus Coelostegus_prothales 
	;

END;


BEGIN CHARACTERS;
	TITLE  Character_Matrix;
	DIMENSIONS  NCHAR=348;
	FORMAT DATATYPE = STANDARD GAP = - MISSING = ? SYMBOLS = "  0 1 2 3 4 ";
	MATRIX
	Seymouria                           000000?0010?1?0--00?000?000-?000-100003001100?000?0211000000001002100110110100???00010300-??020?01001?010??11111000?11101?000000????000{0 2}0100100000?01001?0010?????1000?0000-100001100-1000?000?0--?01110011000000??00020000010101000000010201011000210000000-000000001000000010000110001012000-0000200000110011000020300100000000?0000100--10010001000?0-000
	Limnoscelis_paludis                 000000010100110--000??00000-0000-10??0300110000000010100000000?0021011101100000-000001300-1-02000000120000?1111101001??01?00000010001001010001000000???010??0??0-1100000000-10001111010000?000?0--1011001111000001?0000000000110?00000011020101??01?10000000-000000001000??0010000?10001002000-0000?0000?11001000002030010000000010000000--1??10001?00?0-000
	Orobates_pabsti                     000000??0???1?0--00?000?000-?000-1001031011000000?010100000??01002101110??0000???00011300-??020?01?????1???1111101?011??1?00000????10??????0?0????????00?????????????00?000-110011100100000000?0--11-00001100??00??000?0000001101??00001002010110002??00?0?0-110001001000000111000?10000002000-00002010001100101-0020300100000000100?0000--1?110??1?00?0-000
	Diadectes                           000000??01??1?0--0000000000-?000-10??030011000000?01010000000010021011101100000-?000{0 1}0300-1-020?0100?201???11101???0111?????????0001000200?0?00000??????1??????0-?1??000000-11001110?11?0000?0?0--11-?10011?000011000020000001101010000110??101?????10000000-?00000000000??????000110001000000-0000?01?0011?0001-0020300100000???????00000??111000?00010-000
	Eothyris_parkeyi                    0?00000?????1?10000?100?0?11?00011100030010000000001010000000000020-1110110101??000011300-??0200???????1????11110100???01100000?101110?????0??0??????????00?0????1???00?000-10001111?000000000?0--1???00???000?001?001?0000?????????????????????????????????????????????????????????????????????????????????????????????????????????????????????????????????
	Oedaleops_campi                     000000??000?1?10000?100?00???00011010?{1 3}0010000000?0101000000?000-21011101?0101???000??300-??020??????????????????????????????????????????????????????????????????0???000000-1100?1?????????????????????????000000??00020000?????????00??????????????001?0-0?????000???????????????0100000000010??????????1100201-00203001000?000?????0?00???????????????????
	Martensius_bromackerensis           000000??00001?10000?000?00???000110???30??????0????????????????0-20-?1?0??0101???0????30??????0?01?0?101?0?01111000?100?1?????0?1??0?????????????????????????0???00000??000-11001110201000000??0--?????????000000??001200000011010100001003?101??002001?0-00-0000000000000101110000?000000000100?????0-00??????1-0020??01000000011000???000111?000100010-000
	Casea_broilii                       000000????001110001?00000011?01011110030?10000000?0001?000000000020-1110??010???000011300-1-12000?0???010???1111000011??110000011010?002?1001000001010011-00000??0???000000-1100?11120100??00??0--1??1?????000110??001200000????????000100300-0?-00210100100-0000000000000101110000100000??001-0?????????1101101-002030010000000110000000001111000100010-000
	Ennatosaurus_tecton                 0000000101301110001?000?0011?01011100030010000000100010000000000-20-1110??01000-000011300-1-1200????????????1111000010?01?00000?1??01?020000?00000???0011??????110000000000-11001111201000000000--11-??????0001101000120000?????????00???03?0-0??????0110?00-??00000000000????????0?00000???????0002?????1101??????203001000?000?????000?????????????????000
	Oromycter_dolesorum                 0?000001????111000100000?????01?1?110????????????????????????????????????????????????????????????????????????????????????????????????????????????????????????????????000000-1110?1?????????????????????????0001001000120000?????????????????????????0????-??????????????????????????????????????????????????????????????????????????????????????????????????
	Euromycter_rutenus                  000000??01301?10001?000?0011?01011110?3001000?0001000100???????0-20-1110??0100???00011300-??120?????????????11110000???01100000?1??0000201001000001010011000000???0000??000-110011112010?0000000--1????????000110??0??2??000011010100001?0??10???????0??0????00???????00????????????????????????000210-0???????????30?0?????000011000??????????????????0-???
	Cotylorhynchus                      000000??01??1?10001000000011?01011110?30010000000100010000000000?20?1110??0100???000??300???120????????1????1111000010??1?0?????101010020000100000????011?000?????000000000-11001111201000000000??11-0?????0001101000120000001101000000100300-01000210110100-00000000000001011100001000000000100000210-001101101-003030010000000110000000001111000100010-000
	Vaughnictis_smithae                 ?????????????????????????????0?0?????0?001000?00??01010000000000010-111?????01???0001100?????20??1?????1????1111???0?????????????????????0?????????????1?????????????00?000-100011103??0000000?????0110001?000100??00??0000?????????0????0???????????01????????????0?0??0???????00????????????????????????????????????????????????????000??????????????0-000
	Archaeovenator_hamiltonensis        000000??00?01?0000000001000-?000-?000?320100??00??011100??????00020-11101?0101???00011000-??020????????1000011111000100?1??????????1?????0????????????00??????????000000000-1000111?2010?0000001001??0101110000001?000200000011?10100?01??2?10110002?0?????1-000000000000?00011???0100000000010?0?021100???00101-00??????????????????00000011111001000?0-000
	Mesenosaurus_romeri                 00000001????1?1000001001000-?0001?001?0201001?00?10111101000?000020-1110110101???00011000-??020?01010001?00011111000100?1??????01?01110?0000?0????????01100-?00???000000000-1000111?2010000000?1??11-01011100000010000?000000???1??00???????????????00110-0?????????00000????????????0000???????0002????0??????????1031010000010?????????0011????00?00?0-000
	Mesenosaurus_efremovi               000000??0??01?10000?100?000-00001?00100201001?00010111101000?000020-1110??0?010-000011000-??020?01010???0?0?1111???01?0011000000??0??0???????????????????00??00??????0??0???1000?1???0100000000100???010111000000100002000000???1??0????????????????????????????????????????????????????????????????????????????????????????????????????????????????????????
	Mycterosaurus_longiceps             000000??????1?10000?100?000-?0001?001?0??1001?00??0111101000?0?0020-1?????0101???000??000-??020?????????????1??????????01??????01?0??1?20?????????????011???????????????????1000?1?0?010?000???????????????000000??0??2??00?????????0?0100????1??002001?0-01-000000???0???????????0100000000010?????????????01100?0??????????????????100000?1?????00????????
	Heleosaurus_scholtzi                000000??????1?10000?100?000-?0001?001?0201001?00??0111101000?000020-11101?0101???00011000-??020?01?1???1?00011111000100?1???????1?01????00?0?0????????011????????????????????000?1???010???00?01001????????000000??0002??00?????????0?01002?101??0020011?-01-000000000000?????????0100000???????0?021??0011001100003031010000010?????0000001??????????110000
	Aerosaurus_wellesi                  000000??00301?10000?100?000-?0001?001?0201000000??0111?00000000??20-111?????01???00011000-??020????????????????????????????????010011102??00100000001001?00-0??11?000000000-1000111?20101000000???1????????000000??000200000011?1???0001??3???1??00200110-11-000000000000011111???11000000000???000??????1100??00001031010000000110000?000011110001000??????
	Varanodon_agilis                    000000??00301?10000?101?010-?0001?00100201000000??01111000000000020-1??01?0101???00011000-??020??????????????111???0???01???????1?0???????????????????????????????0000??0?0-1000111?20101000???????????????00000011000200000011010100?01??2?10??????001?0-?1-000000??0?????1?11????????????????????????0????????????0??010?0000011?0??????????????????10-000
	Varanops_brevirostris               000000??00?01?100?001011010-00001?0010020100000?0?011110000?0000020-111011010?0-000011000-1-020?????????0????11?????????1100000?100?100200???0?0?0????0???010??110???0???00-10001110?01010000001001?00?????000000??000200000011?101000010020101??00200110-11-00000000000001111100011000000000??00002???0?1100110000203?0100000001100?00000011???00000010-000
	Ophiacodon_uniformis                0000000??0??1?1000001011000-?000110??002111011000001010010000000-20-1110110101???00011000-??02000??0?1?100?01111000010001?0000??1?00100200?0100100??10000001?00111000000000-110?1110201000010000--10001011000000010000200000011010100001012?1011????00110-01-000000000000011011??01100000000010000021110?1100??00?????????????00110000100?????????????10-000
	Ophiacodon_retroversus              000000??00??1?10000?101?000-?000110??002111011000?0101001000?000-20-111011??0????0????00????????????????????????????????1????????????????????????????????????????????0??000-1100111?2010?0010??0--1???????????????????200??0011010100001012?1011000200110-01-000000000000011011??0110000000001000002?110?11001000002030010000000110000100001111000100010-000
	Varanosaurus_acutirostris           000000??00011?10000?101?000-?0001100000211101100000101001000?000-2101110110101???00011000-??0200???????10???1111000010?01100????1?001002000010010?????000001?00??10000??000-110111102010?0010000--1????????00000010000200000011010100001002?1011000200110-01-000000??00??0?1011???11000000000100?????????1100100000????01????010?????010??????????????10-000
	Ianthodon_schultzei                 000000????????100??010?00???000?1????????10???01????????1??????0-20-111011000????00111000-??020?0100110??0??111100????????????????01?????0????????????0???????????000000000-1??0?110201?000000?1001????????100000??00020000?????????0???????????????001?0-0????0000000000?????????11000000000???????????0??????????203?01?00????????????????????????????????
	Echinerpeton_intermedium            ??????????????1??0??10?1?????????????????????????????????????????????????????????????????????????????????????????????????????????????????????????????????????????????000000-1?00????????????????????????????00000??000?0000?????????0001?0??????????00110-01-???000000000???????00??00000????????????100???00?????????1??000??????????0000011??????????0-000
	Glaucosaurus_megalops               000000??00011?00000?000?000-?000-1000?000100?0????0?01??????????????????????0?????????0???????????????????????????????????????????????????????????????????????????0000??0?0-11001110?0?????????????0???????000000??0??2??0??????????????????????????????????????????????????????????????????????????????????????????????????????????????????????????????????
	Ianthasaurus_hardestiorum           ??????????????000?0?010????-?00?-?????00?10???????0?????100??000-?0-????????????????????????????????????????1111??00????1100000??????????????????????????????????????000000-1????1102?1????0?001??1?1??????100000??0002000??????????0?0100??????????001?0-01?000010000000????????????????????????????????1100100000????????????????????????????????????0-000
	Edaphosaurus_boanerges              000000??0001110000000000000-0000-1000000010110010101010010000000-2101100?100000-000011000-1-02000100110100?0111100?0110011000001110111020000100100????00000-?00??1000000000-110011112010000000010010111?1101101001100120000?????1??00001003010???00200110-01-000010000000012111?001100000000010000021110011011000003030010000000?????01000011110001000?0-000
	Gordodon_kraineri                   000000??00?11?00000?000??011?000-?0???00010010010101010?100??00??????100????????????1100???????00100?1??????????????????1100000???????????????????????????????????0000??0?0-110011112010?00000?1001??1?????000000??0???000??????10000001????10??????00110-01?00001000?000???????????????????????00021???????????????????????????????????????????????????????
	Lupeosaurus_kayi                    ????????????????????????????????????????????????????????????????????????????????????????????????????????????????????????????????????????????????????????????????????????????????????????????????????????????????????????????????????0001003??????00?00??0-?1-000000???????????????11000000000100000??????1100100000203001000?????????010????????????????????
	Haptodus_garnettensis               000000000001111000011001001100001100000211001001??0111011000?0?0-20-111011??000-000111000-??020001001101001011110000????11000001????110200???0?1??????00100-000??????000000-1100?110201000000001001001?????000000??000200000011?1000000101?0101??00200110-01-000000000000??????000110000000001000002?1100??002000?0203001000?00????0?010?0011?????????10-000
	Palaeohatteria_longicaudata         000000??00011110000?10010011?000110??002110?10????01110?1000?000-20-????????00??00011??0?????20??1????010???1111000011?????????1?????????0????????????001????0????000000000-1100111020100000000100?0010????000000??00020000001??1???0?010130??1??00200110-01-000000000000????110001100000???????000?1110??100100000?03?01000?010???????0?0011???00100010-000
	Tetraceratops_insignis              0000000100011?10000?100?00???00011000?0211011??????1?1??10??0??????????????????????????????????????????1?0?011110000????11000001????1????0???0????????001????????????000000-1??0?110201??0000??100?????????000000??00020000??????????????????????????????-??????????????????????????????????????????????????????????????????????????????????????????????????
	Secodontosaurus_obtusidens          0000000000011?10000110010011?0001000000211011001??01110110000000-20-11101100?00-000111000-??0200?????1?1????111100001??01??00???110?11020000100100001000?00-000???000000000-110011102010?000000100100?00111000000100002000000?101000??????????????????????????????????????????????11000000000100????????????????????????????????????????????????????????????
	Dimetrodon_limbatus                 0000000000011110000110010011000010000002110110010101110110000000-20-11101100000-000111000-1-020000001100001011110000111011000001110111020000100100001000102-000111000000000-11001111201000000001001000101110100001000020000001101000000101301011000200110-01-000000000000012111000110000000001000002111001100100000203001000000011000010000???????????10-000
	Dimetrodon_milleri                  0000000000011110000?100?0011?0?01?0?????????????????????????????????????????????????????????????010011010010111100??1??0???????1????1?0???00?0????????00?????????????0?000??1100?11?20100000?????????0?????0000001000020000????????0000101301011000200110-01-0000000000000121110001100000000010000021110011001000002030010000000110000100001111000100010-000
	Sphenacodon_ferocior                000000000001111000011001001100001000000211011001010?110110?00?00-?0-???01100000-00011?000-1-020?0?001101001011110000???011000001110111020000100100001000102-000111000000000-11001111201000000001001000101110000001000020000?????1??0000101??????????00110-01-000000000000?????????11000000000100?????????1100100000203001000?00??????010???????????????0-000
	Sphenacodon_ferox                   0000000000011110000110010011?00010000002110110010?01110110000000-20-11101100000-000111000-1-02000000110100101111000011??11000001????1?0?0000?001??????001?????????000000000-1100111120100000???????000101110000001000020000?????????0001013?????????00110-01-000000000000??21?????11000000000100000????????????????203001000?00?3100?010?0011110001000?0-000
	Protorothyris_archeri               000000??01001?0--00?100?000-?000-100000001100?0000010100000000000210110011010????00011200-??120??1001001?0??111101011?0?1100000?10?111020100?00?0?????0?10?-000???0??00?000-1000111-?0?0000000?0--1???00011000000??000200?0?0???1??00001112?101?????1010000??000000000000??01??0001100?00?20011001?221100?00?00000?003001000???????????????????????????0-000
	Petrolacosaurus_kansensis           000000??????1?0--??0000000--0000-1???0?001000?0?0?0111000?????00030-110???010000000?11000-??110?0100?0?1?0??1111010?110???0??????001?00201?010???0?1??01?00?01??????????000-100??10-?0100??000?0--????001?1000000100000000000?10100000011120101??002101000010?00010000000001?1000011000100200110000?01100110011000?2030010000000110000000001111000100010-000
	Araeoscelis                         000000??01??1?0--00?000?000-0000-10010000100??00000111000000000002101100110100??000011000???110?0?00?00?????111101?1?1??1?00000?0100100201?0?00???????0?10000??????0?0??000-100011?-?010010000?0--0000001?1000000??00020000??????00?000110??10110???10100000?000000000000????100001100000?200110000?0110???0?11000?30300100000?0?????0000001111??0?00010-000
	Euconcordia_cunninghami             00000???00??1?0--00?000?000-?000-10??0300110000???0101000000000002101101--0100???00011300-??120?0100?00100?1111101?0???????00????????1020?00?0????????011?0-000?????????000-1?001??????0000000?0--?????????001000100000000??????????????????????????????????????????????????????????????????????????????????????????????????????????????????????????????????
	Protocaptorhinus_pricei             000001??????1?0--?0?000?000-?000-1000030011000000?01010000000000021011?1--010?0-?00001300-??020??????00?????????????????????????1??0?1??01???????????????00-000??????0??000-1000?11-?000?0000??0--1??0?????001000??000000?000?1010?00?011???10??????1010000??00????000000?????????1100?00??00??0???????0????????????02?000000000?????????????????????????000
	Captorhinus_aguti                   000001010000110--0000000000-0000-101003001100000000101000000000002101101--01001000000?300-1-0200000000010001111101000--011000000110101020110100000101001100-0000-0001001110-1000110-230000000011001??00001100000011011-0100001??1??00001?021??1100121010000100000000000000131110001000000??00110000220-0?1000101-001030000000000?????00000011111???????0-000
	Labidosaurus_hamatus                000001?100001?0--00?000?000-0000-10?003001100000000101000000000002101101--01000-000011300-1-02000000?0010001111101000--011000000??0?0102010010000010100??00-0000-0001001110-1000111-220000000011001??0?001100000010011200000011010100001?021101????210100001000000000000001311100011000000200110000220{0 1}001000101-000030000000000110000000001111100100010-000
	Feeserpeton_oklahomensis            0?0?????????111000??100?0012?00011000010010000000?01110000000?00020-111???0001??000010300-??020?0100??010?0?111101111?0?1100000?1001?1020100?20000??10?1100-0?????1000??000-1000110-11?000?000?0--00???????0000001?00000000?????????????????????????????????????????????????????????????????????????????????????????????????????????????????????????????????
	Acleistorhinus_pteroticus           0?0000??00?11110000?000?0012?00011000030010000000101010000?00?000???1110100?0???0000??300-??020?01?0?0?100??11110?111?0?1100000?1?0?11020100?00?0??????1100-0000-?0000??0?0-100011?-?1?00?0000?1000????????000000??000?0000?????????????????????????????????????????????????????????????????????????????????????????????????????????????????????????????????
	Delorhynchus_cifelli                00??????00?11110001000000012000011-000{1 3}00100-0000101110000000000020-1110100101??000000300-??020?0100?00100011111011111001100000??????0020100000???????111????00???100010000-1000110-11100000000100001110011000000100000000000?1?1???000110??????????101000010??0000000000??????0001100?100200??0000?00-0???????????303100000?????????????????????????????000
	Mesosaurus_tenuidens                001000??00301?0--???000?001-?000-10010??01000000??0?110?0000?0000?0-1110??010????00000000-??020?0100??01????1110???00--01??0000?000?0102000001????????00?00-????????????000-100011?0????0??000?10001-00001??000001000020000?0??010?00?0110200-00-0?2?010?001000000000000000011100000000100{1 2}000-0000?00?001000{1 2}0000?{2 3}0310??000010-?0010000000111100100010-000
	Microleter_mckinzieorum             ??????????????10000?000?000-0000?1??00300??0?0000?01110000000?00020-111???0?01??000010100-??020?0?0??00?0????11??1??????1???????1000????????????????????????????????????000-1000?1????100010????????-0000110000001000000000?????????0???1???????????????????????????????????????????????????????????????????????????????????????????????????????????????????
	Australothyris_smithi               00?000??????11100?0?000??????000???00??00100000001011100000000000????11011010????00000100-??020??10??0?10???1111011?100?1100000?1?00000201?0?20???????01?000000??????0??0?0-100011103010?00000?0--1????????00000???0?0???00???????????????????????????10??0??00????0??000??????????????????????????????0????????????????????????????????????????????????????
	Milleretta_rubidgei                 00?000??00??11100?0?000?0?0-000001000010011000000001110000000000021011101101010-000010100-??020?0100?00101011111011010001000000?1101?00201?0?00???????011000000??????011000-1000110-320001?000?1?0?1-0000110000001?00110000?????????0?0110?0??1??????0?????10?00?0000???0??0???000?100000?2000-0000221100??002?000??03???00000????????????????????????10-000
	Milleropsis_pricei                  ?0?000?0????1?100???000?0?0-?0010??000000?????000001110??0?0??00020-1?????010????0001?000-??020?010?0??101011111011010001?00000?11?1????01?0?0????????011????0???????????00-1000?1?????00??00??1?01????????000000??0003??00?????????0?01???0???????2?010??010?00??0000??0??????????????????00?????????10?1000?000???0300100000?001000????00??11100?00?10-000
	Owenetta_kitchingorum               000000??00??1110000?000?010-?00000-0010000-0-0010002110001000010030-111???0101??000010000-??020????????10?01111?01?0100?1100000?????100200?0?00?0?????0010010????????0??0?0-100011???2010??000?1?00????????000000??0?0???00?????????0?01??30????????00100-0??0000000000001-1010?00??00000?2????0000?00-00?000??????10?1??00000?0?????00000?????????????0-000
	Barasaurus_besairiei                000000?1????1?1???0?000?0?0-?000?0-0000000-0-001??0211000?0?0010030-111???0101???00000000-???20?0101?00??????11?0??01?0?1???????00001?0200?0?0????????001????????????0110?0-?????10-3???0???00???????0??????0??0???0??0??00?01?01000000110??101?????00100-010000000000000???0??000?000000??00100000?20-0???????????20?0010000000?????00000001??????????0-000
	Procolophon_trigoniceps             001000?1003?1110010000000011?00000-0000000-0-000010-110000000011-20-1111--1-010-000010000-??1200010000111001111001001000110000001100100200000000001?100010000??0-?100011010-1000111010010?1000111001-0001110000010-011-0100?011????0??01103010110???00100-0100000000000001-001000000000000200100000220-0??0001?000?0031010000000?1?00000000?11??001?0010-000
	Macroleter_poezicus                 000000?1????1110000?000?0012000000-000200110000000010100000?0010020-111???01010-000110300-1-02000110?0?10?01111101?01?001100000?00011102000000000010101?1?0-0000-????0?1000-1?00110-1??100?00??1???????????000000???00?000000110?0000?011?2?101?????1010000??0000000000000?1?1?000?000000???0??000010?-?0?000??????30?00000000000??0???????111????????10-000
	Deltavjatia_vjatkensis              000000??????1?10010?000?001200000100002000-000000101110000000001-20-111???0000??000100300-??020?01?0???1???111110000100??1000001000000120000?00?00????00-1000??0-?10?0??010-1001111-12?0001010?0--01-0100110000101001?-01000??????????01????????????00100-0??00?00000000000?????000000000???0???0001?0??????????????0?10?0000000??????000001??????????111000
	Pareiasuchus_nasicornis             000000??????1110010?000?0112?0000100002000-000000101000000000001-20-1111??00000-000100(2 3)00-??020001???0011001111100?0100??1000001000110120000?20?0?????0?-1010??0-21000110?0-1000111-12??00??10?0--01-0000110000101?0?0???00???????????????????????????10??0??????????0??0???????????????????????????????????????????????????????????????????????????????????
	Claudiosaurus_germaini              0??000????????100????????????0000????0?????0??0?0?0111?????????00210?10?????01??000010?0????011?01?0?001????11010???????????????????????00?????????????0?????????????0??000-1000?1????0????0?0????0???001????0000??000?000000?0?10000?01?020101??00?10100?010??0000000000010111?00??00010?2000-000???110???0011000130301-1000000010000000001111100100010-000
	Youngina_capensis                   001000??01??1?10000?000?000-000000-??00{0 1}010000000001110{0 1}1111010002101100110101???00010300-??0110???????1????11110100?0??11000001110{0 1}1{0 1}0200001000?010??00?00?0100-2???0??000-???0110-?0?10??00??1?00??0?????000000??000?0000?????????000110????1??00200100-0100001010?0??0???111??0110?00?0200???00??00?0?1000?1010110311-00000?0???0?000???????????????10000
	Hovasaurus_boulei                   ?????????????????????????????????????????100?0????011100??110?000210110?????01???00011?00-??01?????????????????????0???01?00?00?000??00?0????????????????00?0??????????????????????????????????????????????????????????????0????00000001102010111001101000010000110000000002010100100000002000-000022110011101100003030011000010010000000001111100100010-000
	Acerosodontosaurus_piveteaui        ??????????????100???000??????00000-??0010100?000?0011100??????0002101???????0???0???????????????????????????????????????1??0?00??????????????????????????????????????????00-??????????????0000?0--????10????00000??000?0000?????????000110?0101?????101000010??00000000?000?1???00??????????????????????01010??????20?0??000001001000000??????????????10-000
	Saurosternon_bainii                 ????????????????????????????????????????????????????????????????????????????????????????????????????????????????????????????????????????????????????????????????????????????????????????????????????????????????????????????????????0?01?0?0??11001??010??0????0000000??01-?0111?0??0??0?0???0-??0??20-0???1011010?10????0?00010??????0?0001011100100??0-000
	Eunotosaurus_africanus              000000?0????1?10000000000?11?00000-??0?000-0-00101011100111100000210110?1101000-0000?0?00-??0200010???01????1111010010101100000???00100000?0?0??1??0??00110?01?102??????000-10??110-3?1?0??000?0--01-000011000000??000200000??0?1???000100??????????101000010??000010000001?111000000010002000-0?0??00-0???0000000??03?01000000???????0?000?111100?00010-000
	Pappochelys_rosinae                 000000??????1?11000?000?000-?????????0??0100-0????0?1100111100000?1?????????0110?01-1?00101-01001?0??00?????11000?00100?1?01000?000??00?0??00???11?0?????0010????????0??00?????????????????????????????????000000??00020000?????????010100?0?????0???020?0010??0?0?100000??0111000000010002000-000??0110?0000110???0000010000010?????0000?????????????10-000
	Proganochelys_queensdedti           0002-0101---11100000??000011100000-1001101100001000101000001000002101101--1-000-001-00300-0002010100000100?11100010010001101000101010?02000012011110111011010??1021?1101000-101111101301011010?11001-000001?????????00200??0010111-0000100200-00-022101000010100???100000??0111000000010002000-00002?0-0111000101003000010000000000000000001?1??00?11010-111
	Odontochelys_semitestacea           ??????????????????????????????????????????????????????????????0?????????????????????????????????????????????111001?0????1?0110??????1?0000?0????????????1??????????????????????????????????????????????????????????????????0???1?1-0410110?00-0??01??0??0??10??000010?000??????000000010001000-0000?20?0?????01001?10000100000000000000001-101?1-0110010-100
	Kayentachelys_aprix                 0?02-0?01---1?100100??0000??01-----??03001100001001-00000101000--2--10-1--1-0010001-00300-??02011000000001?111000000101011011001100111000000100?11?0100011000????2111001000----111102?110?1011111001-000001------------1---0????????0001?1???????????01000010??????100??0?????????000010000000-0000???-?1??????????3000010000000?????000??????????????10-111
	Coelurosauravus                     000000???????11000??000?000??????????0??0100000000----0-00110-00021-10-1--1-0?0-000010010-??0100????????????????0?00????10?00???????????00?0??????????00?????????????00?000-100111????00?0?00??1?001-0001?1000000??000?000000???1???0?0100??0-0??00?00100-0????00000000000???0-?01000000000?0???0002????0??????????30?0??0000000?0000?0?00?1?11100????10-000
	Protorosaurus_speneri               000000??????111000?0000?000-?00100-01001010--0010?01110011110100021010-1--1-00???1?010000-??0000?????????????1?????0????1?01?00?0001?0??0????????????????0010?????????000???100??1?0??000?000??1????-??????00000010000?00000????1???010100200-00-02??010??00-000?1000001000??0-000100001002000-0000??1101?0???000001001010000010100010000000111100010?10-000
	Macrocnemus                         01100000????101000000000000-000?00-??0010100-00101011100111100?0021010-1--1-0010011-1000101-0000010010010???1110010010001101000?0001100?0000??01?000100010010??0-?000000000-1000110-3000010000?0--01-010111000000??00030000001111001010100200-00-1???0100?00-000000000010003111000000001002000-0000??0-01?01010011010011-0000010????100000011111(0 1)1011010-000
	Tanystropheus_longobardicus         011000??????111100?0000??????00100-010010100-0????011100?1110?000?0-10-1--1-0?0-000010000-1-0?00???????1????1110000010????0??0??0001?0??00???????????????0000?????0?0001100-1001110-310101?000?1??01-01?0110000101000020000?01??????010110?00-?0-0?2?010??00-??0???000010??????0000001000??000-0000????0?????1?010111011-0000010000111010001110111111010-000
	Langobardisaurus_pandolfii          00?2-0??????1?1?0???000???????0??0???0010??--0????011100?1?1??000??-1???????0?0-0???1?00????0?0????????????????????????????1?0???????????????????????????????????????0??0?0-100?11?0??1000?00??0--01-?10???000010??0???0000???????????????20???0-01???100?0????0?-10001-0000?1??00?????????????????????????100101??01011-0000010000?1?010001110111111010-000
	Megalancosaurus_preonensis          001000??????1?110???00??00???????0???0???10???????????0??1110?0?????1???????0???????1??0?????????????????????????????????????????????????????????????????????????????0??000-10??11?03?0????0???0--?1-???????00000??0?????000??0?100??101?030??00-013001?0-00-??01??0001-0010?1?000?000?10??000-???????????010??????01011-0000000000???0?000011?1???????0-000
	Kuehneosaurus_latus                 011000??????1?100???000?00???001?0-0101100-?-01---01110?01110?00020-?0-?????010-000?10000-1-0110????????????11110???????100110?00000100???00?0011000??01?0000??0-???????000-10??11?0???????00001101????????000000??00000000?????????0101?{0 1}20??0?????10100000-010101000??1??0111?01000011002000-0?????????1000?00101?0011-0?000???????10100?1??????????00-000
	Icarosaurus_siefkeri                ????????????????????000?000-0001?0-??00100---0????????0?01110?00020-10-1--1-0?0-0?001000?????1??????????????1???????????????????10?01?0200?0??????????01????????????????0???1001???0??010??0???????????????000000??000?00001??011??1{0 3}?01??2?10??????00100-00-010?010001-11-0111??1??00?10?2?0??????????????00000101300???0?0?000??????????????????????0??000
	Hupehsuchus_nanchangensis           0??2-0??????1?100???????00??00000????000010???010?0111000111010002101101--??01???00?10??0-??0?0????????????????????0????????????0000?0????????????????????0??????????????????????1????0????00??1?0?????????????????????????001???000??01???00-01101??0????0????1?0000000000?0???00000000002000-00001?1?01000010010?01-1??001001000001???0001011100110?110000
	Chaohusaurus                        00100???????1?10000?000?0010?00000-??00000-0-?010?011100011?000002101111--1-01???00010100-??010?????????????00-00?00????11?1000??????????????????????????????????????0??0???100011???01100000??0--?????????000000??000???00?????????01010??00-011??2?0????0????0?00000000????10000000000000000-0000???-??00??10000?01-1??001011001011101?00???????????10-000
	Parvinatator_wapitiensis            00?00???????1?1000????0?00???00000-??00000-0-?010101?100001100000???1????????????000??1??????10?????????????????????????1???000?????????????????????????????????????????????1000??????10000?????????????????00000??000???00??????????????????????????0????????0??????????????????????????0000??????????????????????01-??????011001001????????????????????000
	Gulosaurus_helmi                    001000??????1?1000??000?00???00100-??00000-?-?????011100000100000???1111--1-01???00010100-??010??????????????????????????????????????????????????????????????????????00?0?0-?????10-3???0??????????????????100000??000???000????1???0?01??????0??????0?????0-?0??0000?000??????000?00001000000-00?0??1??????????????1-1??001011001001?????????????????10-000
	Utatsusaurus_hataii                 00?000?0????1010000???000?11000??????00000-0-0????0101000001010??2?0111???1-01??0?001010?????10?????????????00-101000-????????????????????????????????????????????00?000000-100011????1100000000--01-??????100000??00030000?????????01??00?00-0????200200-00-???000000??0??????000000001000000-0??????????????0010?01-1010010010??????????????????????10-000
	Mixosaurus_panxianensis             0?0000??????1010000?000?0012?00000-??00000-0-0010?0201000001000002101111--1-0????0001010????010????????????????????0????1101000??????????????????????????????????????00?000-1000110-3011000000?0--01-?00???1000001?00030000?????????010100?00-011002?0????00-000?0000000000??10000000001000000-0000?00-01000010000001-1010010010010011010001010100110010-000
	Askeptosaurus_italicus              000000??????1111000?000?0011?00000-??0000100-01---01110011010000020-1101--1-00??0000100010??1100?000?0?0?0??01000000101?1101111?0001100?00?0??0?1?????0010000?????00?00?000-1001110-3?010??00010--01-010?1?100000??00020000?0?001???010100200-01100200100-00-00000000001000?0100000000010??000-0000121101??0010001010011-0000010100011000001010100110010-000
	Xinpusaurus_kohi                    000000??????1?10000?000?0011?1-----??0000100-01---1--1001101000--2--1101--1-0???000010000-??010??????????????1??????????1?01111??1?1????????????????????????????????????0???1001???-??010??000?100????1????1000001?000???00?????????01010?200-011012?0????0????0?000000?0000010?000000?1001000-00002??101??????????10{0 1}11-0000110????????000???0100100010-000
	Endennasaurus_acutirostris          000?????????1?1000????0?0011?????????0000100??????1--100?????0?--2--1???????00???0001?00?????10?0000??00?00?0????0?0????????????????1?0000?0?2????????001????????????00?0???1????1?-?0?????????????????????????????????????0???0?1-0??0110200-00-??2?0????00-??0???000010??0010000000001000000-000??2?-0?10001?001??001010000000?000?0000001?111?001001??000
	Wumengosaurus_delicatomandibularis  001000??????1?10000?00000010?00000-??00100-0-00100011100011?010002111??1--??01???0001000?????10?????????????????????????1??010???????????????????????????????????????00-000-1001110????00?000??1?00?-0?????10000010000?00000??110???01??0?300-00-002?01?0?0--000?00000010000010000000001001100-00011??1?1000110??0?10?1??1000000????1???00010???????0010-000
	Serpianosaurus_mirigioliensis       001000??????1?10000?0000000-01---????00100-0-0010002110011110100021010-1--1-010-00001000101-01000000?000?0?000--0000100?110110??0101100?00???????????????0010???????000?000-1000110-32010?1000?11011-0?????100000100002000000?0?0??0010100300-00-00010100?010000100000010000010000000001000100-00011101{0 1}1?00010010000311-10000100000110?0001010111-10010-000
	Lariosaurus_calcagnii               000000??????1110000?000?0011?1-----0000000-?-?1---011100??11000012101101--??11??00?01010?????1??0000?000?0?000--00?0100?10011???0001100200?1?20???????00-???0????????00?00?????0110-020?0??00?111011-??????100000??0002000000?0??1-0010110400-0110101010000100001000000100000100000?0001001100-0001110111??0010010?01311-10000000000?00000010101??110010-000
	Pistosaurus_longaevus               0?1????0????1?1000??0000?????1-----??00000-0-01---01100001110100021010-1--1-0????10000100-??00010000?000?0??00--0000100???00000????????????????????????????????????????????????????????????????????????????000000100??2??00?????01-?410110??0-0?????00100-01000010000001???????000000001000100-0?????????0000??010001011-1000000??????????????????????10-000
	Largocephalosaurus_qianensis        000000?0????1?10000?0000001001-----??00000-0-01---0111000111000002101101--1-01??0000102011??110?????????????01100??010?01??0000?0100????00???????????????0010????????00?000-10??11?0?0??0????0?0--1??0?????000100??0?????00??1??????001-00200-0????2?010??0--000100010?10000010000?00000001000-0001110111????20000?11011-100001000000?0?000?0?????????110000
	Sinosaurosphargis_yunguiensis       000000?0????1?10000?000?00???????????00000-0-01---1--1000111000--2--10-1--??01???00010200-??020?00000000????011000?010??1?00000?0000?00000?0????????????10010????????000000-10001100300001?0?0?0--11-010???100100100003??00?????????0?1-00????0??????0100??--00????100??0???????????????????????0?11??1??????????????????1?00010??????????????????????110000
	Placodus_gigas                      00100010013-1110000?0000101001-----000010110-0010001110010110100021010-1--1-010-0{0 1}0010300-??01111000{0 1}001001000--0000100011011000000110020000120000010-00-1000??0-?1??100000-1100111013100??001?11001-010?1?000000100002000000?0111-0000100300-00-02110100100-000000010000000010000000001001000-0000110111001021010?10010110000??0?0010000001010111-???110000
	Cyamodus_hildegardis                000000?0????11100???000?0011?????--??0000110-0????011?000111?000021010-1--1-0????10010(1 3)00-??010?0000??01?0?001100000100?110??00?????1?0?00??????????????-?????????????000???1000?110?31?010000?0--?1-010???00000010000?0000?????????0????030??00-?????10???????????1000000000100000000010?????????????1????00200100?????????00?0?????100??????????????110000
	Azendhosaurus_madagascariensis      00100000????111100000000001?00000--000000100-0010101110011110100031010-1--1-00???00010?00-??010?010010011?0111100100101?11010101010110020000100?10?11000?-1-0??1-????001000-????11?-??100??0???10001-0?????000010??00121-00101111000010100200-00-012111001?0-010000000010000111000000001002000-0000?011011001110000100101000000010001000001011??00?11010-000
	Trilophosaurus_buettneri            0002-00001?01110000000000???01-----000000110-0??????1100?111010?????10-1--??00??000010000-0000010??0?0?01?010110??001010110101011101100000?0?00011??10???-1-???0-2110{0 1}01000-0--0110-101001101?111001-0100?00020011000121-00101111000110110200-11000210100000-0000000?0010??0111000000001002000-0????0010?100110??011000010000000???010000010111100011010-000
	Mesosuchus_browni                   0?1001??01211110010000000011000000-100100100-001010111001111010003101101--0000??010010300-??00100100?0011001111001001010110110010000100200?0?0001?011000?1010110-2??0001010-1001110-101000?0001???01-0?????000000?10012010000???1??001010020??11000200100-110?0000000001000311100000010100?000-0000?00101100011??0?1001??0?00010?00010000010111100?11010-000
	Howesia_browni                      ??????????????100?00000000??0????????0100100-0????0111??111????00?10110?????0010????1030????00??????????????11100100101?11?1?001000?1??200?0?0????????000???0???????????0?????????????100??0????????-??????000000??0012??000?????00??101?020??11001200100-1?0??0000??0??0?????????????????????????????1??1000?1000???????????????????0000000111100011???????
	Teyumbaita_sulcognathus             0112-100????111001000000000-000000-10011010000000101110110110100021010-1--00000-011-10300-01000000000000100101100100100001010001010110000000?2000001??00?1010?????1100?-010-100011112011011000?1??01-000011000000??0?1?1-0000111100?010110??0-0?????00100-0100000000?0??0?????????000000002000-??????110???????????100101000?????????0000?????????????10-000
	Hyperodapedon                       0112-100????1110010000000012000000-0001101000?000101110110110100021010-1--1-000-011-10300-0100000000?000100101100100100001010001010110000000?20010011000???10??0-211000-010-111011112211011000?10001-0100110000001100121-0000?111001010100200-0??00200100-010000000000010??011?000000000002000-0??????10?10001100001001010000010?????000000??1??00?11?10-000
	Prolacerta_broomi                   0010000?????111000000000000-000100-010000100-001010111001111010003101101--1-011000(0 1)-10300-1-01100100???111?111110100101?1101100100001002000010001000100010010110-2?0?0?1000-1001110-?21101100?111001-00001100000010000200000011110000101102010110???10100000-010001000010??3?1?000000001002000-0000001101?00011001100011-0000010??00?00000101?????0?1010-000
	Proterosuchus                       001001?101211011000?0000000?00110?-??00001000001010111001111010003(0 1)-1101--0001?-001-10300-??01100000?00?????111(0 1)110010101101000?0(0 1)0010020000101?11?0??00?0010??102?000??000-1001110-?0010(0 1)110011000??0?????0(0 1)0000??000200000??1?10?001010?2010?10??21010000??000001000010012111000000000002000?0000201101110011000?1001??000??0??????0?0?000111100011010?000
	Euparkeria_capensis                 001000??01??111100000000001100110?-??010010000000101110011110100031010-1--000110001-10300-??0100???????1????1?????00????11010001000010020010101011001000?1010??102?00000000-1001110-1001011100110011-00001001000010000200000??111???01011020101??00200100-00-010001000010??3111000000000002000-0000???10?100110000000011-0000000?????10100000101??0110110000
	Erythrosuchus_africanus             00100001????1?1110000000001100110?-??000010000000100110010110101-2?010-1--00001-011-10000-???11????????01?010100100010?011010001000?11000000?01011?01000?0000??102??0001000-1001110-?00100111?10--11-0000??010000?00002000000???1?0?3101?020??0??01200100-00-??00010?0010??01??000000010102000-???????1??11001001111001010000000?????010?00001?1??0?10110000
	Taytalura__alcoberi                 0?0000??????1?1000000000?01001-----??030010000010?01110011110?00011010-1--1-011000??1030????0110???????110?111100?0010101?01100??????????0?01?????????00?????110-????011000-100?110-321101100??1??01-010???0000001000030000?????????????????????????????????????????????????????????????????????????????????????????????????????????????????????????????????
	Sophineta_cracoviensis              00000001????111000000000?????????????????0-0-001010?1100111100000111??????1-0110000010300-1-0100????????????1100000010??1??110???????????????????????????????????????010000-?????1????????????????????1?0100000001?00000000?????????????????????????????????????????????????????????????????????????????????????????????????????????????????????????????????
	Gephyrosaurus_bridensis             00000010????0?100000000000110????????0000100-0010101110011110?000?111?????1-1010010010300-1-011001000001?00?1110???0101011011000????10020000100???????00?0010????????011000-110110----100?1002111001-01001?0000001?000000001??01??0?000111?1???????200??0??10?000000??00?????11???000001002?????000?00?011010??01013011??0?0?????????00001-0??????0?10?0-000
	Diphydontosaurus_avonis             00000000????11100000000000110????????0000100-001010211001111000001101??1--1-111000001030101-11100101?0?1100111101100101011011000????11020000100???????00?00-0???????1011000-1??110----?00?1002111001-01000?0000001?011-0001?????????????????????????????????????????????????????????????????????????????????????????????????????????????????????????????????
	Planocephalosaurus_robinsonae       00000000????111000000000001101---???00000100?001010111001111000001101??1--1-11100??010000-1-0100010??00110011110??00101?11011001????1?000000100???????00????????????1001110-110110----??0??00?11?0?1-0??0??0000000-011-0101?????????????????????????????????????????????????????????????????????????????????????????????????????????????????????????????????
	Clevosaurus_hudsoni                 001010??????1110000000000011?1-----?00000100?0010?0?11001111010001101101--1-0110000010000-??010????????110?111100100101?1101100101?0100200?0120??0??100010010??0-????001110-110110----1001?00??10001-0??1110000000-011-0111101???0000001102?10110??200101-010000000000000??3111?000000001???0???00??2??0?101111010?10310101000?0?????00000??????10011110-000
	Clevosaurus_brasiliensis            001010??????111000?0000?00???1?----??00001000?????0111001111010001101101--1-0110000010000-??010????0???110?111100100101?1?01100101?0100000?0100?????100010010??0-????001110-110110----1001?00??10001-0?????0000000-011-0111?????????????????????????????????????????????0???????????????????????????????????????????????????????????????????????????????????
	Palaeopleurosaurus_posidoniae       001010??????101000?0000?0010?1-----??0010100??01011-11001111000001-010-1--1-01??010010000-??0000???????1?0??011000?010??1?01000?????100000?0?2???????????????????????001010-11?110----1001?001?1?001-0100111000000-011-0111???01?0?14001?0201011000200100-010000000000000003010100000000102000-?000020101??1011011030210101000000?0??0000000010111011010-000
	Pleurosaurus                        001010??01??1?1000?0000?0011?1-----??00001000?01011--1001111000--2-010-1--1-01???000000?0-??000?????????????010000?0????1?01000?????100000???2????????????0?0????????00001??11?1?0?-???001000??1?001-01????0000000-011-0100??????00?0?010010101??00??010??010?0000100000000-010?00000000002000-1000120101101011011?30211-0100010000000000000010111110010-000
	Kallimodon_pulchellus               001010??????1?10?0?0000?001101-----??0000100??0?010???0???1?0?000?11??????1-01??000010000-??0000?????0?110?00110000010????0??0??0?0?100?00?0?0????????00??010????????00111??1101?0?-??1?01000??11001-010?1?0000000-011-011010?01?0010?0111211011100200100-010000000000000013111110000000102010-1?00?00101101011011?30200101000000?00?00000000101?0011110-000
	Priosphenodon_avelasi               10101000????111000000000001101-----0101100-0-001011--1011?1?010--1--10-1--1-0110000010000-1-0000???????1100101100100101?11000001000110000000100???????00???00??0-2001001110-110110----10011002110011-0100110020000-111-0100?????????0101?0??????????00101-010??00000?0??0??????1?0000001?02??0-???????1????????????3021010?0??????????????????????????10-000
	Sphenodon_punctatus                 000010000100111000000000001101-----01011010000000100110110110100111110-1--1-0110000010000-1-00000001000110010110010010101{0 1}000001000110020000100010001000?1010110-2001001110-110110----1001100210--01-0100010000000-011-0101101011001000100211011001200101-010000000010000010111110000000102000-1000220101001011011030300101000000100000001-0010110011110-00?
	Megachirella_wachtleri              ??????????????10???00000?????????????00?0100-001011--1000111000--2--1??1--1-1110?10?1??00-??010?????????????11100?00100?1101111?????1??20000?001?1?????0?00?????????????000-100?11????000?100??11011-0100100000001?0000??0?????????00101?1??10??????00100-010000000000000???????00????000??000-?1?0?????1??????????30300101000000?01??????????????????10-000
	Marmoretta_oxoniensis               000000?0????111000000000?????????????0000100-001010111000111010002111???????111001????00??1-?00????????1???111100000101?110100?0????10020000100???????00?????????????000000-100?110??20001?000?0--01-01000?0000001000000000?????????010111??????????00100-01000?000000??0????????????????????????00?0??0???????????????010?0?????????000???????????????0-000
	Huehuecuetzpalli_mixtecus           001000??????1?1000??000?0012?1-----0000100-0-01---01110001110000030-1101--1-1????1?0100010??0010?????????????1??????????1?01001????0????????????????????????????????????0???1001??????0?011001?0--??-011???000000??000?0000???011??10?01??21??11000200100-01?0000000000001-0?1?110??0000002010-11?0????0??01111010??020??010?0000?????0?0001010110011?00-000
	Eichstaettisaurus_schroederi        000000??01??0?10000?000?000-?1-----??00000-0-01---0211000101000002111101--1-1010?00010000-??0?0?????????1?????????0?100?1?0?10???100??0??010?2?????????????-??????????--??11??????????0?0??00??1?0?1-01?010000000??0?????00????1???1??01??21????????00101-0110000000000001-0111?100001000?2?10-?0?0?????1??10?1??1??0??0101010010?0???0?????????????1?00-000
	Gobekko_cretacicus                  100000????????10000?000?000-?1-----000000??0-0????----0-??????0??2111??1--1-0?10101-10000-??120??00??1?010?10??00000???1????????10001???00?0?????1??????-?1????0-?????--0?111??1??????000??0???????1-010????????????00?00?????????????????????????????10??0??????????0??0???????????????????????????????????????????????????????????????????????????????????
	Dactylocnemis_pacificus             000000000100111000000000000-?1-----0000000-0-01-------0-------0002111101--1-1011101-10000-1-1201100010001001011000001001101110-?100010020010120111101000--110110-?1010--00111001110-3?0001100-111101-0110100000001000000000101011001000110211011000200101-0110000000000001-01111?0?00000002020-1010201101101011011000000101010010100000011-001011?011100-000
	Gekko_gecko                         100000000121111000000000000-01-----0000000-0-01-------0-------0002111101--1-1011101-1000101-120010000{0 1}001001011000001001111010-011111{0 1}020010100111000-00--1-0110-21010--00111001110-3?0001100?111101-0110100000001000000000101111001000111211011000200101-0110000000000001-3111110001000002020-1010201101101111011030000101010010101000011-0010110011100-000
	Coleonyx_variegatus                 100000100100111000000000000-01-----0000000-0-01-------0-------01-2111101--1-1?11011-10000-1-0200000011001001011000001001111010-0101111020010120111000-00--1-0100-21110--001110011??-??0001100?011101-0110100000001000000000101111001110110211011002200101-0110000000000001-3111110001000002020-10102011011010110110{0 3}0000101010010101000011-0010110011100-000
	Coelostegus_prothales                000000??000?100000-?100?000-?000-10??01001100?00??001100000??000000-1100000100???00001(1 3)00-??020????????????????????????????0000?0001?????????????????????????0???????????00-1000??????0????????0--???????01000000??000000??01?100??0??????2???1?????0010000??00000000000000?0000000100000???????000{0 2}?0-?0??00??0000???????????????????????????????????10-000

;

END;
