# Supplementary material for: A review of Coelostegus prothales Carroll and Baird, 1972 from the Upper Carboniferous of the Czech Republic and the interrelationships of basal eureptiles
Source: PLoS One. 2023 Sep 21;18(9):e0291687. doi: 10.1371/journal.pone.0291687 (PMC10513281; doi:10.1371/journal.pone.0291687)
Supplement: S6 Fig — A. Strict consensus of the 206 shortest trees from a maximum parsimony analysis of the taxonomically pruned version of Ford and Benson’s [7] dataset, using only taxa in common with the Simoes et al.’s [8] dataset, and with all characters having equal unit weight. B. Strict consensus of the 27 shortest trees from a maximum parsimony analysis of the taxonomically pruned version of the Simoes et al.’s [8] dataset, using only taxa in common with the Ford and Benson’s [7] dataset, and with all characters having equal unit weight. (ZIP) [file pone.0291687.s010.zip]

Archive with 2 entries (2 files):
- S6B Fig.tif
- S6A Fig.tif
